# Supplementary material for: Mixed Psyllium Fiber Improves the Quality, Nutritional Value, Polyphenols and Antioxidant Activity of Rye Bread
Source: Foods. 2023 Sep 22;12(19):3534. doi: 10.3390/foods12193534 (PMC10572817; doi:10.3390/foods12193534)
Supplement: Supplementary file 1 [file foods-12-03534-s001.zip]

Archive with 2 entries (2 files):
- Fig S1. Breads.pdf
- Table S1.pdf
